# Supplementary material for: A Functional Network of Novel Barley MicroRNAs and Their Targets in Response to Drought
Source: Genes (Basel). 2020 Apr 29;11(5):488. doi: 10.3390/genes11050488 (PMC7290300; doi:10.3390/genes11050488)
Supplement: Supplementary file 1 [file genes-11-00488-s001.zip]

Archive with 3 entries (2 files):
- supplementary/
- supplementary/Supplementary data.docx
- supplementary/Supplementary data.xlsx
