# Supplementary material for: A Functional Network of Novel Barley MicroRNAs and Their Targets in Response to Drought
Source: Genes (Basel). 2020 Apr 29;11(5):488. doi: 10.3390/genes11050488 (PMC7290300; doi:10.3390/genes11050488)
Supplement: Supplementary file 1 [file genes-11-00488-s001.zip › supplementary/Supplementary data.xlsx]

## Sheet: Supplementary data
		Supplementart datasheet 5.
		NGS data calculation of novel miRNAs in developmental stages of barley
					Normalized conuts																		average					standard diviation
		id	range	strand	id	seq	size	1w-1	1w-2	1w-3	2w-1	2w-2	2w-3	3w-1	3w-2	3w-3	6w-1	6w-2	6w-3	spike-1	spike-2	spike-3	1w	2w	3w	6w	spike=68 day of development	1w	2w	3w	6w	spike=68 day of development	t-test
		rank 9	60:80	+	2229087	actggttggatcatgcttctg	21	255	320	369	371	571	475	543	358	529	523	1060	1283	1908	1506	1702	314.667	472.333	476.667	955.333	1705.33	57.1868	100.027	103.006	390.661	201.021	1w vs spike	2w vs spike	3w vs spike	6w vs spike
		rank 15	33:53	+	2412091	actggctggatcatacttctg	21	1110	1044	924	1071	1936	1920	1447	1019	1180	1304	1881	2216	2980	3055	2523	1026	1642.33	1215.33	1800.33	500.033	94.2974	494.854	216.177	461.32	287.952	0.000323658	0.000682064	0.000707481	0.0416888
		rank29	82:102	+	1981056	tgaacatcccagagccaccgg	21	446	773	1510	2149	4633	2273	2332	1538	3321	2163	3030	3783	4708	7377	3726	909.667	3018.33	2047.67	2992	5270.33	545.007	1399.72	893.275	810.668	1889.34	0.000475267	0.0215511	0.00140478	0.0285239
		rank 13	49:29	+	2413287	atatcaaagatctgaggggtg	21	53	71	65	198	131	112	161	128	162	94	125	170	594	637	607	63	147	150.333	129.667	612.667	9.16515	45.1774	19.3477	38.2143	22.053	0.0184435	0.17248	0.0758759	0.127355
		list2-R4435	44:24	+	1872399	aaagatctgaggggtgacgac	21	9	13	18	29	42	39	39	22	31	17	29	29	72	85	59	13.3333	36.6667	30.6667	25	72	4.50925	6.80686	8.5049	6.9282	13	2.36564e-06	8.82608e-05	1.07123e-05	4.55714e-05
		rank32	74:54	+	2417446	aacttgtagaggtgatttggt	21	42	80	70	62	80	71	18	9	9	42	50	36	231	71	134	64	71	12	42.6667	145.333	19.6977	9	5.19615	7.02377	80.5998	0.00179262	0.0140254	0.00996747	0.0052374
		rank 9=miRNAhvu-x9a
		average					standard diviation
		1w	2w	3w	6w	68th day	1w	2w	3w	6w	spike
		314.667	472.333	476.667	955.333	1705.33	57.1868	100.027	103.006	390.661	201.021
		rank15=miRNA hvu-x9b
		average					standard diviation
		1w	2w	3w	6w	68th day	1w	2w	3w	6w	spike
		1026	1642.33	1215.33	1800.33	1790.6	94.2974	494.854	216.177	461.32	287.952
		rank29=miRNA hvu-x11
		average					standard diviation
		1w	2w	3w	6w	68th day	1w	2w	3w	6w	spike
		909.667	3018.33	2047.67	2992	5270.33	545.007	1399.72	893.275	810.668	1889.34
		rank13=miRNA hvu-x10
		average					standard diviation
		1w	2w	3w	6w	68th day	1w	2w	3w	6w	spike
		63	147	150.333	129.667	612.667	9.16515	45.1774	19.3477	38.2143	22.053
		list2-R4435= miRNA hvu-x8
		average					standard diviation
		1w	2w	3w	6w	68th day	1w	2w	3w	6w	spike
		13.3333	36.6667	30.6667	25	72	4.50925	6.80686	8.5049	6.9282	13
		rank32=miRNA hvu-x13
		average					standard diviation
		1w	2w	3w	6w	68th day	1w	2w	3w	6w	spike
		64	71	12	42.6667	145.333	19.6977	9	5.19615	7.02377	80.5998
		Supplementaryu datasheet 6.
		Calculation of expression of novel miRNAs in barley organs
		repA	root									repB	root									repC	root
								2^(-ΔCt)	log10 2^(-ΔCt)	(+7)								2^(-ΔCt)	log10 2^(-ΔCt)	(+7)								2^(-ΔCt)	log10 2^(-ΔCt)	(+7)	mean	color assignment
		mir			Ct	average	ΔCt					mir			Ct	average	ΔCt					mir			Ct	average	ΔCt					rank9 = miRNA hvu-x9a
		rank9 = miRNA hvu-x9a			18.5438	18.5438	-1.87619	3.67103	0.564788	7.56479		rank9 = miRNA hvu-x9a			18.5538	18.5538	-1.94579	3.85249	0.585741	7.58574		rank9 = miRNA hvu-x9a			18.5377	18.5377	-1.88116	3.68372	0.566286	7.56629	7.56629	root	7.56479
		rank15 = miRNA hvu-x9b			15.0525	15.0525	-5.36746	41.2827	1.61577	8.61577		rank15 = miRNA hvu-x9b			15.0025	15.0025	-5.49707	45.163	1.65478	8.65478		rank15 = miRNA hvu-x9b			15.0545	15.0545	-5.36436	41.1941	1.61483	8.61483	8.62846	stalk	7.60467
		rank29 = miRNA hvu-x11			19.3921	19.3921	-1.02788	2.03902	0.309421	7.30942		rank29 = miRNA hvu-x11			19.3621	19.3621	-1.13748	2.19996	0.342415	7.34242		rank29 = miRNA hvu-x11			19.3421	19.3421	-1.07678	2.10932	0.324142	7.32414	7.32533	leaf	8.29203
		rank13 = miRNA hvu-x10			23.4878	23.4878	3.06782	0.11926	-0.923506	6.07649		rank13 = miRNA hvu-x10			23.4978	23.4978	2.99822	0.125155	-0.902553	6.09745		rank13 = miRNA hvu-x10			23.488	23.488	3.06912	0.119152	-0.923897	6.0761	6.08335	spike	8.00468
		list2-R4435 = miRNA hvu-x8			35.5186	35.5186	15.0986	2.85011e-05	-4.54514	2.45486		list2-R4435 = miRNA hvu-x8			35.5286	35.5286	15.029	2.99098e-05	-4.52419	2.47581		list2-R4435 = miRNA hvu-x8			35.5886	35.5886	15.1697	2.71305e-05	-4.56654	2.43346	2.45471	lemma	4.56656
		rank32 = miRNA hvu-x13			19.4167	19.4167	-1.00323	2.00448	0.302001	7.302		rank32 = miRNA hvu-x13			19.4267	19.4267	-1.07283	2.10356	0.322954	7.32295		rank32 = miRNA hvu-x13			19.4177	19.4177	-1.00113	2.00156	0.301369	7.30137	7.30877	palea	5.3987
		U6			20.42							U6			20.4996							U6			20.4189							spikelets	5.39951
		repA	stalk									repB	stalk									repC	stalk									carpel	5.37207
								2^(-ΔCt)	log10 2^(-ΔCt)	(+7)								2^(-ΔCt)	log10 2^(-ΔCt)	(+7)								2^(-ΔCt)	log10 2^(-ΔCt)	(+7)		stamen	6.08046
		mir			Ct		ΔCt					mir		R2	Ct		ΔCt					mir			Ct	average						rachilla	5.48628
		rank9 = miRNA hvu-x9a			18.9517	18.9517	-1.97029	3.91846	0.593115	7.59312		rank9 = miRNA hvu-x9a			18.7517	18.7517	-2.23049	4.69292	0.671443	7.67144		rank9 = miRNA hvu-x9a			18.9617	18.9617	-1.82529	3.54377	0.549466	7.54947	7.60467	lodiucule	5.38429
		rank15 = miRNA hvu-x9b			15.0002	15.0002	-5.92178	60.6224	1.78263	8.78263		rank15 = miRNA hvu-x9b			15.0012	15.0012	-5.98098	63.1617	1.80045	8.80045		rank15 = miRNA hvu-x9b			15.1002	15.1002	-5.68678	51.5099	1.71189	8.71189	8.76499
		rank29 = miRNA hvu-x11			18.6525	18.6525	-2.26955	4.82172	0.683202	7.6832		rank29 = miRNA hvu-x11			18.6532	18.6532	-2.32895	5.02441	0.701085	7.70109		rank29 = miRNA hvu-x11			18.6625	18.6625	-2.12455	4.36067	0.639553	7.63955	#REF!	rank15 = miRNA hvu-x9b
		rank13 = miRNA hvu-x10			19.9224	19.9224	-0.999617	1.99947	0.300915	7.30091		rank13 = miRNA hvu-x10			19.9524	19.9524	-1.02982	2.04176	0.310006	7.31001		rank13 = miRNA hvu-x10			19.9664	19.9664	-0.820617	1.76616	0.24703	7.24703	7.28598	root	8.62846
		list2-R4435 = miRNA hvu-x8			24.5242	24.5242	3.6022	0.0823437	-1.08437	5.91563		list2-R4435 = miRNA hvu-x8			24.5332	24.5332	3.551	0.0853185	-1.06896	5.93104		list2-R4435 = miRNA hvu-x8			24.5252	24.5252	3.7382	0.074936	-1.12531	5.87469	5.90712	stalk	8.88
		rank32 = miRNA hvu-x13			30.6802	30.6802	9.75822	0.00115474	-2.93752	4.06248		rank32 = miRNA hvu-x13			30.6872	30.6872	9.70502	0.00119812	-2.9215	4.0785		rank32 = miRNA hvu-x13			30.68	30.68	9.89302	0.00105173	-2.9781	4.0219	4.0543	leaf	8.90498
		U6			20.922							U6			20.9822							U6			20.787							spike	8.22696
																																lemma	9.16952
		repA	leaf									repB	leaf									repC	leaf									palea	8.06569
								2^(-ΔCt)	log10 2^(-ΔCt)	(+7)								2^(-ΔCt)	log10 2^(-ΔCt)	(+7)								2^(-ΔCt)	log10 2^(-ΔCt)	(+7)		spikelets	7.76999
		mir			Ct		ΔCt					mir			Ct		ΔCt					mir			Ct	average						carpel	6.55897
		rank9 = miRNA hvu-x9a			17.1438	17.1438	-4.2792	19.4163	1.28817	8.28817		rank9 = miRNA hvu-x9a			17.1538	17.1538	-4.3192	19.9622	1.30021	8.30021		rank9 = miRNA hvu-x9a			17.1458	17.1458	-4.2777	19.3961	1.28771	8.28771	8.29203	stamen	6.98957
		rank15 = miRNA hvu-x9b			15.1115	15.1115	-6.3115	79.424	1.89995	8.89995		rank15 = miRNA hvu-x9b			15.1116	15.1116	-6.3614	82.2192	1.91497	8.91497		rank15 = miRNA hvu-x9b			15.1118	15.1118	-6.31172	79.4361	1.90002	8.90002	8.90498	rachilla	8.06807
		rank29 = miRNA hvu-x11			16.4102	16.4102	-5.01282	32.2856	1.50901	8.50901		rank29 = miRNA hvu-x11			16.4702	16.4702	-5.00282	32.0625	1.506	8.506		rank29 = miRNA hvu-x11			16.4162	16.4162	-5.00732	32.1627	1.50735	8.50735	8.50745	lodicule	8.24931
		rank13 = miRNA hvu-x10			20.1007	20.1007	-1.3223	2.50064	0.398051	7.39805		rank13 = miRNA hvu-x10			20.1607	20.1607	-1.3123	2.48336	0.39504	7.39504		rank13 = miRNA hvu-x10			20.1107	20.1107	-1.3128	2.48422	0.395191	7.39519	7.39609
		list2-R4435 = miRNA hvu-x8			26.7833	26.7833	5.36033	0.0243433	-1.61362	5.38638		list2-R4435 = miRNA hvu-x8			26.7853	26.7853	5.31233	0.0251669	-1.59917	5.40083		list2-R4435 = miRNA hvu-x8			26.7733	26.7733	5.34983	0.0245211	-1.61046	5.38954	5.39225	rank29 = miRNA hvu-x11
		rank32 = miRNA hvu-x13			28.5877	28.5877	7.16473	0.0069695	-2.1568	4.8432		rank32 = miRNA hvu-x13			28.5777	28.5777	7.10473	0.00726547	-2.13874	4.86126		rank32 = miRNA hvu-x13			28.5867	28.5867	7.16323	0.00697675	-2.15635	4.84365	4.84937	root	7.32533
		U6			21.423							U6			21.473							U6			21.4235							stalk	7.69214
																																leaf	8.50547
		repA	spike									repB	spike									repC	spike									spike	6.65079
								2^(-ΔCt)	log10 2^(-ΔCt)	(+7)								2^(-ΔCt)	log10 2^(-ΔCt)	(+7)								2^(-ΔCt)	log10 2^(-ΔCt)	(+7)		lemma	8.22467
		mir			Ct		ΔCt					mir			Ct		ΔCt					mir			Ct	average						palea	7.74903
		rank9 = miRNA hvu-x9a			17.13	17.13	-3.34098	10.133	1.00574	8.00574		rank9 = miRNA hvu-x9a			17.15	17.15	-3.31098	9.92444	0.996706	7.99671		rank9 = miRNA hvu-x9a			17.11	17.11	-3.36049	10.2709	1.01161	8.01161	8.00468	spikelets	7.65276
		rank15 = miRNA hvu-x9b			16.4216	16.4216	-4.04936	16.5569	1.21898	8.21898		rank15 = miRNA hvu-x9b			16.4316	16.4316	-4.02936	16.329	1.21296	8.21296		rank15 = miRNA hvu-x9b			16.3216	16.3216	-4.14886	17.7391	1.24893	8.24893	8.22696	carpel	8.96892
		rank29 = miRNA hvu-x11			21.6172	21.6172	1.1462	0.451812	-0.345042	6.65496		rank29 = miRNA hvu-x11			21.6182	21.6182	1.1572	0.44838	-0.348353	6.65165		rank29 = miRNA hvu-x11			21.6472	21.6472	1.1767	0.442361	-0.354223	6.64578	6.65079	stamen	7.07778
		rank13 = miRNA hvu-x10			19.3371	19.3371	-1.13394	2.19456	0.341348	7.34135		rank13 = miRNA hvu-x10			19.3381	19.3381	-1.12293	2.1779	0.338037	7.33804		rank13 = miRNA hvu-x10			19.5671	19.5671	-0.903435	1.87051	0.271961	7.27196	7.31712	rachilla	8.06114
		list2-R4435 = miRNA hvu-x8			25.0055	25.0055	4.53448	0.0431504	-1.36502	5.63498		list2-R4435 = miRNA hvu-x8			25.0058	25.0058	4.54478	0.0428434	-1.36812	5.63188		list2-R4435 = miRNA hvu-x8			25.0155	25.0155	4.54498	0.0428375	-1.36818	5.63182	5.6329	lodicule	8.35418
		rank32 = miRNA hvu-x13			26.0179	26.0179	5.54692	0.02139	-1.66979	5.33021		rank32 = miRNA hvu-x13			26.0119	26.0119	5.55092	0.0213308	-1.67099	5.32901		rank32 = miRNA hvu-x13			26.0189	26.0189	5.54842	0.0213678	-1.67024	5.32976	5.32966	rank13 = miRNA hvu-x10
		U6			20.471							U6			20.461							U6			20.4705							root	6.08335
																																stalk	7.28598
		repA	lemma									repB	lemma									repC	lemma									leaf	7.39805
								2^(-ΔCt)	log10 2^(-ΔCt)	(+7)								2^(-ΔCt)	log10 2^(-ΔCt)	(+7)								2^(-ΔCt)	log10 2^(-ΔCt)	(+7)		spike	7.31712
		mir			Ct		ΔCt					mir			Ct		ΔCt					mir			Ct	average						lemma	6.76875
		rank9 = miRNA hvu-x9a			27.5269	27.5269	8.08287	0.0036882	-2.43319	4.56681		rank9 = miRNA hvu-x9a			27.5369	27.5369	8.08787	0.00367544	-2.43469	4.56531		rank9 = miRNA hvu-x9a			27.5289	27.5289	8.08037	0.00369459	-2.43243	4.56757	4.56656	palea	6.74671
		rank15 = miRNA hvu-x9b			12.227	12.227	-7.21704	148.781	2.17255	9.17255		rank15 = miRNA hvu-x9b			12.2696	12.2696	-7.17943	144.952	2.16122	9.16122		rank15 = miRNA hvu-x9b			12.224	12.224	-7.22454	149.556	2.1748	9.1748	9.16952	spikelets	6.16923
		rank29 = miRNA hvu-x11			15.2789	15.2789	-4.16511	17.94	1.25382	8.25382		rank29 = miRNA hvu-x11			15.4789	15.4789	-3.97011	15.6719	1.19512	8.19512		rank29 = miRNA hvu-x11			15.3789	15.3789	-4.06961	16.7909	1.22508	8.22508	8.22467	carpel	8.1127
		rank13 = miRNA hvu-x10			20.2124	20.2124	0.768369	0.587081	-0.231302	6.7687		rank13 = miRNA hvu-x10			20.2114	20.2114	0.762369	0.589528	-0.229496	6.7705		rank13 = miRNA hvu-x10			20.2224	20.2224	0.773869	0.584847	-0.232958	6.76704	6.76875	stamen	6.84924
		list2-R4435 = miRNA hvu-x8			19.0453	19.0453	-0.39866	1.31828	0.120009	7.12001		list2-R4435 = miRNA hvu-x8			19.0553	19.0553	-0.39366	1.31372	0.118504	7.1185		list2-R4435 = miRNA hvu-x8			19.0473	19.0473	-0.40116	1.32057	0.120761	7.12076	7.11976	rachilla	6.73673
		rank32 = miRNA hvu-x13			29.0003	29.0003	9.5563	0.00132821	-2.87673	4.12327		rank32 = miRNA hvu-x13			29.0103	29.0103	9.5613	0.00132362	-2.87824	4.12176		rank32 = miRNA hvu-x13			29.0023	29.0023	9.5538	0.00133052	-2.87598	4.12402	4.12302	lodicule	8.97217
		U6			19.444							U6			19.449							U6			19.4485							list2-R4435 = miRNA hvu-x8
																																root	2.3
		repA	palea									repB	palea									repC	palea									stalk	5.90712
								2^(-ΔCt)	log10 2^(-ΔCt)	(+7)								2^(-ΔCt)	log10 2^(-ΔCt)	(+7)								2^(-ΔCt)	log10 2^(-ΔCt)	(+7)		leaf	5.39225
		mir			Ct		ΔCt					mir			Ct		ΔCt					mir			Ct	average						spike	5.6329
		rank9 = miRNA hvu-x9a			24.8617	24.8617	5.31773	0.0250728	-1.6008	5.3992		rank9 = miRNA hvu-x9a			24.8517	24.8517	5.30673	0.0252647	-1.59749	5.40251		rank9 = miRNA hvu-x9a			24.8727	24.8727	5.33373	0.0247963	-1.60561	5.39439	5.3987	lemma	7.11976
		rank15 = miRNA hvu-x9b			16.0079	16.0079	-3.53614	11.6007	1.06448	8.06448		rank15 = miRNA hvu-x9b			16.0009	16.0009	-3.54414	11.6652	1.06689	8.06689		rank15 = miRNA hvu-x9b			16.0076	16.0076	-3.53144	11.5629	1.06307	8.06307	8.06569	palea	7.25482
		rank29 = miRNA hvu-x11			17.0278	17.0278	-2.51622	5.7208	0.757457	7.75746		rank29 = miRNA hvu-x11			17.0578	17.0578	-2.48722	5.60696	0.748727	7.74873		rank29 = miRNA hvu-x11			17.0778	17.0778	-2.46122	5.50681	0.7409	7.7409	7.74903	spikelets	6.71716
		rank13 = miRNA hvu-x10			20.3874	20.3874	0.843424	0.557319	-0.253896	6.7461		rank13 = miRNA hvu-x10			20.3774	20.3774	0.832424	0.561585	-0.250585	6.74942		rank13 = miRNA hvu-x10			20.3874	20.3874	0.848424	0.555391	-0.255401	6.7446	6.74671	carpel	7.67481
		list2-R4435 = miRNA hvu-x8			18.6954	18.6954	-0.848609	1.80076	0.255457	7.25546		list2-R4435 = miRNA hvu-x8			18.6974	18.6974	-0.847609	1.79952	0.255156	7.25516		list2-R4435 = miRNA hvu-x8			18.6957	18.6957	-0.843309	1.79416	0.253861	7.25386	7.25482	stamen	6.84201
		rank32 = miRNA hvu-x13			29.2841	29.2841	9.74006	0.00116937	-2.93205	4.06795		rank32 = miRNA hvu-x13			29.2851	29.2851	9.74006	0.00116937	-2.93205	4.06795		rank32 = miRNA hvu-x13			29.2867	29.2867	9.74766	0.00116322	-2.93434	4.06566	4.06719	rachilla	7.66755
		U6			19.544							U6			19.545							U6			19.539							lodicule	8.51105
																																rank32 = miRNA hvu-x13
		repA	spikelets									repB	spikelets									repC	spikelets									root	7.30877
								2^(-ΔCt)	log10 2^(-ΔCt)	(+7)								2^(-ΔCt)	log10 2^(-ΔCt)	(+7)								2^(-ΔCt)	log10 2^(-ΔCt)	(+7)		stalk	4.0543
		mir			Ct		ΔCt					mir			Ct		ΔCt					mir			Ct	average						leaf	4.84937
		rank9 = miRNA hvu-x9a			24.8829	24.8829	5.31986	0.0250358	-1.60144	5.39856		rank9 = miRNA hvu-x9a			24.8729	24.8729	5.31936	0.0250445	-1.60129	5.39871		rank9 = miRNA hvu-x9a			24.8639	24.8639	5.31086	0.0251925	-1.59873	5.40127	5.39951	spike	5.32966
		rank15 = miRNA hvu-x9b			17.0008	17.0008	-2.56224	5.90623	0.77131	7.77131		rank15 = miRNA hvu-x9b			17.0001	17.0001	-2.55344	5.87031	0.768661	7.76866		rank15 = miRNA hvu-x9b			17.0006	17.0006	-2.55244	5.86624	0.76836	7.76836	7.76999	lemma	4.12327
		rank29 = miRNA hvu-x11			17.3181	17.3181	-2.24492	4.74009	0.675787	7.67579		rank29 = miRNA hvu-x11			17.3281	17.3281	-2.22542	4.67645	0.669917	7.66992		rank29 = miRNA hvu-x11			17.5181	17.5181	-2.03492	4.09799	0.612571	7.61257	7.65276	palea	4.06719
		rank13 = miRNA hvu-x10			22.3122	22.3122	2.74918	0.148735	-0.827586	6.17241		rank13 = miRNA hvu-x10			22.3222	22.3222	2.76868	0.146738	-0.833456	6.16654		rank13 = miRNA hvu-x10			22.3144	22.3144	2.76138	0.147483	-0.831259	6.16874	6.16923	spikelets	2.37929
		list2-R4435 = miRNA hvu-x8			20.4947	20.4947	0.931733	0.524228	-0.280479	6.71952		list2-R4435 = miRNA hvu-x8			20.4948	20.4948	0.941253	0.52078	-0.283345	6.71665		list2-R4435 = miRNA hvu-x8			20.4987	20.4987	0.945733	0.519166	-0.284694	6.71531	6.71716	carpel	6.28923
		rank32 = miRNA hvu-x13			34.9005	34.9005	15.3375	2.41517e-05	-4.61705	2.38295		rank32 = miRNA hvu-x13			34.9055	34.9055	15.352	2.39102e-05	-4.62142	2.37858		rank32 = miRNA hvu-x13			34.9125	34.9125	15.3595	2.37862e-05	-4.62367	2.37633	2.37929	stamen	4.45184
		U6			19.563							U6			19.5535							U6			19.553							rachilla	7.74136
																																lodicule	8.04572
		repA	carpel									repB	carpel									repC	carpel
								2^(-ΔCt)	log10 2^(-ΔCt)	(+7)								2^(-ΔCt)	log10 2^(-ΔCt)	(+7)								2^(-ΔCt)	log10 2^(-ΔCt)	(+7)
		mir			Ct		ΔCt					mir			Ct		ΔCt					mir			Ct	average
		rank9 = miRNA hvu-x9a			24.9587	24.9587	5.40421	0.0236141	-1.62683	5.37317		rank9 = miRNA hvu-x9a			24.9687	24.9687	5.40921	0.0235324	-1.62833	5.37167		rank9 = miRNA hvu-x9a			24.9597	24.9597	5.41021	0.0235161	-1.62863	5.37137	5.37207
		rank15 = miRNA hvu-x9b			21.0256	21.0256	1.47106	0.360718	-0.442833	6.55717		rank15 = miRNA hvu-x9b			21.0056	21.0056	1.44606	0.367023	-0.435307	6.56469		rank15 = miRNA hvu-x9b			21.0276	21.0276	1.47806	0.358972	-0.44494	6.55506	6.55897
		rank29 = miRNA hvu-x11			13.0056	13.0056	-6.54893	93.6319	1.97142	8.97142		rank29 = miRNA hvu-x11			13.0356	13.0356	-6.52393	92.0233	1.9639	8.9639		rank29 = miRNA hvu-x11			13.0006	13.0006	-6.54893	93.6319	1.97142	8.97142	8.96892
		rank13 = miRNA hvu-x10			15.8552	15.8552	-3.69932	12.99	1.11361	8.11361		rank13 = miRNA hvu-x10			15.8552	15.8552	-3.70426	13.0345	1.11509	8.11509		rank13 = miRNA hvu-x10			15.8642	15.8642	-3.68532	12.8645	1.10939	8.10939	8.1127
		list2-R4435 = miRNA hvu-x8			17.3094	17.3094	-2.24506	4.74055	0.675829	7.67583		list2-R4435 = miRNA hvu-x8			17.3194	17.3194	-2.24006	4.72415	0.674324	7.67432		list2-R4435 = miRNA hvu-x8			17.3096	17.3096	-2.23986	4.7235	0.674264	7.67426	7.67481
		rank32 = miRNA hvu-x13			21.9095	21.9095	2.35503	0.195463	-0.708935	6.29107		rank32 = miRNA hvu-x13			21.9295	21.9295	2.37003	0.193442	-0.71345	6.28655		rank32 = miRNA hvu-x13			21.9078	21.9078	2.35833	0.195017	-0.709928	6.29007	6.28923
		U6			19.5545							U6			19.5595							U6			19.5495
		repA	stamen									repB	stamen									repC	stamen
								2^(-ΔCt)	log10 2^(-ΔCt)	(+7)								2^(-ΔCt)	log10 2^(-ΔCt)	(+7)								2^(-ΔCt)	log10 2^(-ΔCt)	(+7)
		mir			Ct		ΔCt					mir			Ct		ΔCt					mir			Ct	average
		rank9 = miRNA hvu-x9a			21.2221	21.2221	3.06666	0.119355	-0.923158	6.07684		rank9 = miRNA hvu-x9a			21.2212	21.2212	3.07065	0.119026	-0.924357	6.07564		rank9 = miRNA hvu-x9a			21.2321	21.2321	3.02666	0.122711	-0.911117	6.08888	6.08046
		rank15 = miRNA hvu-x9b			18.2008	18.2008	0.0453058	0.969084	-0.0136384	6.98636		rank15 = miRNA hvu-x9b			18.2071	18.2071	0.0565069	0.96159	-0.0170103	6.98299		rank15 = miRNA hvu-x9b			18.2076	18.2076	0.00214576	0.998514	-0.000645939	6.99935	6.98957
		rank29 = miRNA hvu-x11			17.9121	17.9121	-0.243355	1.18374	0.0732572	7.07326		rank29 = miRNA hvu-x11			17.9101	17.9101	-0.240454	1.18136	0.0723839	7.07238		rank29 = miRNA hvu-x11			17.9141	17.9141	-0.291355	1.22379	0.0877066	7.08771	7.07778
		rank13 = miRNA hvu-x10			18.6675	18.6675	0.512065	0.701218	-0.154147	6.84585		rank13 = miRNA hvu-x10			18.6687	18.6687	0.518166	0.698259	-0.155984	6.84402		rank13 = miRNA hvu-x10			18.6776	18.6776	0.472165	0.720882	-0.142136	6.85786	6.84924
		list2-R4435 = miRNA hvu-x8			18.6963	18.6963	0.540859	0.687361	-0.162815	6.83719		list2-R4435 = miRNA hvu-x8			18.6953	18.6953	0.54476	0.685505	-0.163989	6.83601		list2-R4435 = miRNA hvu-x8			18.6943	18.6943	0.488859	0.712588	-0.147161	6.85284	6.84201
		rank32 = miRNA hvu-x13			26.6376	26.6376	8.48217	0.00279648	-2.55339	4.44661		rank32 = miRNA hvu-x13			26.6306	26.6306	8.48007	0.00280055	-2.55276	4.44724		rank32 = miRNA hvu-x13			26.6376	26.6376	8.43217	0.0028951	-2.53834	4.46166	4.45184
		U6			18.1555							U6			18.1506							U6			18.2055
		repA	rachilla									repB	rachilla									repC	rachilla
													nazwa doswiadczenia					2^(-ΔCt)	log10 2^(-ΔCt)	(+7)								2^(-ΔCt)	log10 2^(-ΔCt)	(+7)
		mir			Ct		ΔCt	2^(-ΔCt)	log10 2^(-ΔCt)	(+7)		mir	detektor	R2	Ct		ΔCt					mir			Ct	average
		rank9 = miRNA hvu-x9a			24.5836	24.5836	5.02963	0.0306147	-1.51407	5.48593		rank9 = miRNA hvu-x9a			24.5736	24.5736	5.02463	0.0307209	-1.51257	5.48743		rank9 = miRNA hvu-x9a			24.5856	24.5856	5.03113	0.0305828	-1.51452	5.48548	5.48628
		rank15 = miRNA hvu-x9b			16.0038	16.0038	-3.55023	11.7146	1.06873	8.06873		rank15 = miRNA hvu-x9b			16.0038	16.0038	-3.54523	11.674	1.06722	8.06722		rank15 = miRNA hvu-x9b			16.0058	16.0058	-3.54873	11.7024	1.06827	8.06827	8.06807
		rank29 = miRNA hvu-x11			16.0232	16.0232	-3.53085	11.5582	1.06289	8.06289		rank29 = miRNA hvu-x11			16.0332	16.0332	-3.51585	11.4387	1.05838	8.05838		rank29 = miRNA hvu-x11			16.0262	16.0262	-3.52835	11.5382	1.06214	8.06214	8.06114
		rank13 = miRNA hvu-x10			20.4134	20.4134	0.859439	0.551167	-0.258717	6.74128		rank13 = miRNA hvu-x10			20.4443	20.4443	0.895339	0.537621	-0.269524	6.73048		rank13 = miRNA hvu-x10			20.4234	20.4234	0.868939	0.547549	-0.261577	6.73842	6.73673
		list2-R4435 = miRNA hvu-x8			17.3113	17.3113	-2.24273	4.73292	0.675129	7.67513		list2-R4435 = miRNA hvu-x8			17.3223	17.3223	-2.22673	4.68072	0.670313	7.67031		list2-R4435 = miRNA hvu-x8			17.3713	17.3713	-2.18323	4.54169	0.657218	7.65722	7.66755
		rank32 = miRNA hvu-x13			17.0098	17.0098	-2.54424	5.83302	0.765893	7.76589		rank32 = miRNA hvu-x13			17.0298	17.0298	-2.51924	5.73281	0.758368	7.75837		rank32 = miRNA hvu-x13			17.2298	17.2298	-2.32474	5.00976	0.699817	7.69982	7.74136
		U6			19.554							U6			19.549							U6			19.5545
		repA	lodicule									repB	lodicule									repC	lodicule
																		2^(-ΔCt)	log10 2^(-ΔCt)	(+7)								2^(-ΔCt)	log10 2^(-ΔCt)	(+7)
		mir			Ct		ΔCt	2^(-ΔCt)	log10 2^(-ΔCt)	(+7)		mir			Ct		ΔCt					mir			Ct	average
		rank9 = miRNA hvu-x9a			24.9153	24.9153	5.36128	0.0243273	-1.61391	5.38609		rank9 = miRNA hvu-x9a			24.9253	24.9253	5.37078	0.0241676	-1.61677	5.38323		rank9 = miRNA hvu-x9a			24.9183	24.9183	5.36978	0.0241843	-1.61647	5.38353	5.38429
		rank15 = miRNA hvu-x9b			15.4021	15.4021	-4.15188	17.7762	1.24984	8.24984		rank15 = miRNA hvu-x9b			15.4001	15.4001	-4.15438	17.8071	1.25059	8.25059		rank15 = miRNA hvu-x9b			15.4044	15.4044	-4.14409	17.6805	1.24749	8.24749	8.24931
		rank29 = miRNA hvu-x11			15.0505	15.0505	-4.50348	22.6821	1.35568	8.35568		rank29 = miRNA hvu-x11			15.0305	15.0305	-4.52398	23.0067	1.36185	8.36185		rank29 = miRNA hvu-x11			15.0805	15.0805	-4.46798	22.1307	1.345	8.345	8.35418
		rank13 = miRNA hvu-x10			13.0009	13.0009	-6.55313	93.9048	1.97269	8.97269		rank13 = miRNA hvu-x10			13.0019	13.0019	-6.55263	93.8722	1.97254	8.97254		rank13 = miRNA hvu-x10			13.0001	13.0001	-6.54843	93.5993	1.97127	8.97127	8.97217
		list2-R4435 = miRNA hvu-x8			14.5194	14.5194	-5.03459	32.7764	1.51556	8.51556		list2-R4435 = miRNA hvu-x8			14.5294	14.5294	-5.02509	32.5613	1.5127	8.5127		list2-R4435 = miRNA hvu-x8			14.5494	14.5494	-4.99909	31.9797	1.50487	8.50487	8.51105
		rank32 = miRNA hvu-x13			16.0585	16.0585	-3.49549	11.2784	1.05225	8.05225		rank32 = miRNA hvu-x13			16.0985	16.0985	-3.45599	10.9738	1.04036	8.04036		rank32 = miRNA hvu-x13			16.0785	16.0785	-3.46999	11.0808	1.04457	8.04457	8.04572
		U6			19.554							U6			19.5545							U6			19.5485
		Supplementary datasheet 8.
		NGS data calculation of novel miRNAs in drought stress conditions
		Data from deep sequencing- drought stress
		Legend
		k2-1- control for mild drought (30% SWC), first biological replicate
		k2-2- control for mild drought (30% SWC), second biological replicate
		k2-3- control for mild drought (30% SWC), third biological replicate
		s2-1- 30% SWC, mild drought, first replicate
		s2-2- 30% SWC, mild drought, second replicate
		s2-3- 30% SWC, mild drought, third replicate
		k3-1- control for sever drought (20% SWC), first biological replicate
		k3-2- control for sever drought (20% SWC), second biological replicate
		k3-3- control for sever drought (20% SWC), third biological replicate
		s3-1-20% SWC, severe drought, first replicate
		s3-2-20% SWC, severe drought, second replicate
		s3-3-20% SWC, severe drought, third replicate
		k5-1-control for rehydratation, first replicate
		k5-2-control for rehydratation, second replicate
		k5-3-control for rehydratation, third replicate
		s5-1- rehydratation, first replicate
		s5-2- rehydratation, second replicate
		s5-3-rehydratation, third replicate
								Normalized counts																		average						standard diviation
		id	range	strand	id	seq	size	k2-1	k2-2	k2-3	k3-1	k3-2	k3-3	k5-1	k5-2	k5-3	s2-1	s2-2	s2-3	s3-1	s3-2	s3-3	s5-1	s5-2	s5-3	k2	s2	k3	s3	k5	s5	k2	s2	k3	s3	k5	s5
		rank9	60:80	+	2848123	actggttggatcatgcttctg	21	1084	1833	2192	11025	11806	15765	4495	4449	4989	2535	3549	2674	6628	3671	5182	3439	3459	1466	1703	2919.33	12865.3	5160.33	4644.33	2788	565.324	549.718	2541.37	1478.62	299.375	1144.93
		rank15	33:53	+	1728619	actggctggatcatacttctg	21	1931	3736	3668	14289	18453	21471	8388	7557	8058	4108	6506	4291	10022	4486	6999	6755	6754	1760	3111.67	4968.33	18071	7169	8001	5089.67	1023.05	1334.8	3606.21	2771.91	418.422	2883.58
		rank29	82:102	+	1855062	tgaacatcccagagccaccgg	21	2125	5891	3967	9090	4585	7554	3994	3023	3107	6029	6763	4967	2589	2313	2714	1637	1864	619	3994.33	5919.67	7076.33	2538.67	3374.67	1373.33	1883.15	902.978	2290.17	205.184	538	663.058
		rank13	49:29	+	2019263	atatcaaagatctgaggggtg	21	240	366	326	3430	4395	6480	1768	1622	1537	484	639	529	2693	1699	2106	1334	1592	500	310.667	550.667	4768.33	2166	1642.33	1142	64.3843	79.7392	1558.9	499.709	116.835	570.757
		list2-r4435	44:24	+	2430019	aaagatctgaggggtgacgac	21	60	81	77	397	441	634	208	176	161	97	98	77	194	125	157	148	153	35	72.6667	90.6667	490.667	158.667	181.667	112	11.1505	11.8462	126.065	34.5302	24.0069	66.7308
		rank32	74:54	+	1987930	aacttgtagaggtgatttggt	21	127	86	106	303	616	837	578	670	770	141	217	154	186	110	295	239	189	123	106.333	170.667	585.333	197	672.667	183.667	20.502	40.6489	268.318	92.9892	96.0278	58.1836
		rank9=miRNAhvu-x9a
		average						standard diviation
		30% SWC control	30% SWC	20% SWC control	20% SWC	rehydratation control	rehydratation	k2	s2	k3	s3	k5	s5
		1703	2919.33	12865.3	5160.33	4644.33	2788	565.324	549.718	2541.37	1478.62	299.375	1144.93
		rank15=miRNAhvu-x9b
		average						standard diviation
		30% SWC control	30% SWC	20% SWC control	20% SWC	rehydratation control	rehydratation	k2	s2	k3	s3	k5	s5
		3111.67	4968.33	18071	7169	8001	5089.67	1023.05	1334.8	3606.21	2771.91	418.422	2883.58
		rank29=miRNAhvu-x11
		average						standard diviation
		30% SWC control	30% SWC	20% SWC control	20% SWC	rehydratation control	rehydratation	k2	s2	k3	s3	k5	s5
		3994.33	5919.67	7076.33	2538.67	3374.67	1373.33	1883.15	902.978	2290.17	205.184	538	663.058
		rank13=miRNAhvu-x10
		average						standard diviation
		30% SWC control	30% SWC	20% SWC control	20% SWC	rehydratation control	rehydratation	k2	s2	k3	s3	k5	s5
		310.667	550.667	4768.33	2166	1642.33	1142	64.3843	79.7392	1558.9	499.709	116.835	570.757
		list2-R4435= miRNA hvu-x8
		average						standard diviation
		30% SWC control	30% SWC	20% SWC control	20% SWC	rehydratation control	rehydratation	k2	s2	k3	s3	k5	s5
		72.6667	90.6667	490.667	158.667	181.667	112	11.1505	11.8462	126.065	34.5302	24.0069	66.7308
		rank32=miRNA hvu-x13
		average						standard diviation
		30% SWC control	30% SWC	20% SWC control	20% SWC	rehydratation control	rehydratation	k2	s2	k3	s3	k5	s5
		106.333	170.667	585.333	197	672.667	183.667	20.502	40.6489	268.318	92.9892	96.0278	58.1836
		Supplementary datasheet 9.
		Calculation of expression of novel miRNAs targets in drought conditions with primers flanking cleavage site
																																									fold change
		repA	MLOC number	Ct	srednia	∆Ct	2^(-ΔCt)	log10 2^(-ΔCt)	(+7)		ΔΔCt	2^(-ΔΔCt)		repB	detektor	Ct	srednia	∆Ct	2^(-ΔCt)	log10 2^(-ΔCt)	(+7)		ΔΔCt	2^(-ΔΔCt)		repC	detektor	Ct	srednia	∆Ct	2^(-ΔCt)	log10 2^(-ΔCt)	(+7)		ΔΔCt	2^(-ΔΔCt)		mean	SD		mean	SD	t-test
			57686.2																																								severe drought vs control for severe drought	mild drought vs control for mild drought	rehydratation vs control for rehydratation
		control for 20%SWC		30.468	30.468	9.743	0.001167	-2.93294	4.06707		0	1		control for 20%SWC		30.668	30.668	9.9775	0.000992	-3.00353	3.99647		0	1		control for 20%SWC		30.568	30.568	9.491	0.00139	-2.85708	4.14292		0	1	control for 20%SWC	4.06882	0.073241	control for 20%SWC	1	0	0.00106469	0.852068	0.876652
		severe drought(20%SWC)		28.538	28.538	7.9675	0.003995	-2.39846	4.60154		-1.7755	3.42357		severe drought(20%SWC)		27.938	27.938	8.1325	0.003563	-2.44813	4.55187		-2.73	6.63456		severe drought(20%SWC)		27.938	27.938	7.5705	0.005261	-2.27895	4.72105		-1.9205	3.78554	severe drought(20%SWC)	4.62482	0.086959	severe drought(20%SWC)	4.61456	1.75871
		control for 30% SWC		31.995	31.995	11.77	0.000286	-3.54312	3.45688		0	1		control for 30% SWC		31.097	31.097	10.948	0.000506	-3.29568	3.70432		0	1		control for 30% SWC		31.167	31.167	10.849	0.000542	-3.26587	3.73413		0	1	control for 30% SWC	3.63178	0.152198	control for 30% SWC	1	0
		mild drought (30% SWC)		31.787	31.787	12.3435	0.000192	-3.71576	3.28424		0.5735	0.671985		mild drought (30% SWC)		31.219	31.219	10.4165	0.000732	-3.13568	3.86432		0.122	0.918913		mild drought (30% SWC)		31.218	31.218	10.383	0.000749	-3.12559	3.87441		0.051	0.965267	mild drought (30% SWC)	3.67432	0.337861	mild drought (30% SWC)	0.852055	0.157658
		control for rehydratation		30.974	30.974	10.7135	0.000596	-3.22508	3.77492		0	1		control for rehydratation		29.774	29.774	10.3495	0.000766	-3.11551	3.88449		0	1		control for rehydratation		29.974	29.974	9.1915	0.00171	-2.76692	4.23308		0	1	control for rehydratation	3.96416	0.239249	control for rehydratation	1	0
		rehydratation		30.974	30.974	10.213	0.000843	-3.07442	3.92558		-0.5005	1.4147		rehydratation		29.874	29.874	9.2435	0.00165	-2.78257	4.21743		-1.106	2.15248		rehydratation		29.674	29.674	11.154	0.000439	-3.35769	3.64231		1.9625	0.256583	rehydratation	3.92844	0.28757	rehydratation	1.27459	0.955683
			56533.1
		control for 20%SWC		30.165	30.165	9.44	0.00144	-2.84172	4.15828		0	1		control for 20%SWC		30.598	30.598	9.9075	0.001041	-2.98245	4.01755		0	1		control for 20%SWC		30.598	30.598	9.521	0.001361	-2.86611	4.13389		0	1	control for 20%SWC	4.10324	0.075207	control for 20%SWC	1	0	0.00209664	0.048649	0.180785
		severe drought(20%SWC)		27.998	27.998	7.4275	0.005809	-2.2359	4.7641		-2.0125	4.03481		severe drought(20%SWC)		27.978	27.978	8.1725	0.003466	-2.46017	4.53983		-1.735	3.32879		severe drought(20%SWC)		27.988	27.988	7.6205	0.005082	-2.294	4.706		-1.9005	3.73343	severe drought(20%SWC)	4.66998	0.116393	severe drought(20%SWC)	3.69901	0.354263
		control for 30% SWC		30.699	30.699	10.474	0.000703	-3.15299	3.84701		0	1		control for 30% SWC		30.599	30.599	10.45	0.000715	-3.14576	3.85424		0	1		control for 30% SWC		30.599	30.599	10.281	0.000804	-3.09489	3.90511		0	1	control for 30% SWC	3.86879	0.031664	control for 30% SWC	1	0
		mild drought (30% SWC)		30.571	30.571	11.1275	0.000447	-3.34971	3.65029		0.6535	0.635736		mild drought (30% SWC)		31.537	31.537	10.7345	0.000587	-3.23141	3.76859		0.2845	0.821026		mild drought (30% SWC)		31.497	31.497	10.662	0.000617	-3.20958	3.79042		0.381	0.767905	mild drought (30% SWC)	3.73643	0.075397	mild drought (30% SWC)	0.741556	0.095414
		control for rehydratation		30.598	30.598	10.3375	0.000773	-3.1119	3.8881		0	1		control for rehydratation		30.598	30.598	11.1735	0.000433	-3.36356	3.63644		0	1		control for rehydratation		30.598	30.598	9.8155	0.00111	-2.95476	4.04524		0	1	control for rehydratation	3.85659	0.206213	control for rehydratation	1	0
		rehydratation		31.591	31.591	10.83	0.000549	-3.26015	3.73984		0.4925	0.710792		rehydratation		31.991	31.991	11.3605	0.00038	-3.41985	3.58015		0.187	0.87843		rehydratation		31.925	31.925	13.405	9.22e-05	-4.03531	2.96469		3.5895	0.083072	rehydratation	3.42823	0.409298	rehydratation	0.557431	0.419271
			80127.2
		control for 20%SWC		31.719	31.719	10.994	0.00049	-3.30952	3.69048		0	1		control for 20%SWC		31.719	31.719	11.0285	0.000479	-3.31991	3.68009		0	1		control for 20%SWC		31.719	31.719	10.642	0.000626	-3.20356	3.79644		0	1	control for 20%SWC	3.72234	0.064385	control for 20%SWC	1	0	0.000223188	0.444262	0.489714
		severe drought(20%SWC)		27.181	27.181	6.6105	0.010234	-1.98996	5.01004		-4.3835	20.872		severe drought(20%SWC)		27.282	27.282	7.4765	0.005615	-2.25065	4.74935		-3.552	11.7289		severe drought(20%SWC)		26.972	26.972	6.6045	0.010277	-1.98815	5.01185		-4.0375	16.4213	severe drought(20%SWC)	4.92375	0.151035	severe drought(20%SWC)	16.3408	4.57209
		control for 30% SWC		31.811	31.811	11.586	0.000325	-3.48773	3.51227		0	1		control for 30% SWC		31.811	31.811	11.662	0.000309	-3.51061	3.48939		0	1		control for 30% SWC		31.811	31.811	11.493	0.000347	-3.45974	3.54026		0	1	control for 30% SWC	3.51397	0.02548	control for 30% SWC	1	0
		mild drought (30% SWC)		31.686	31.686	12.2425	0.000206	-3.68536	3.31464		0.6565	0.634416		mild drought (30% SWC)		31.684	31.684	10.8815	0.00053	-3.27566	3.72434		-0.7805	1.71773		mild drought (30% SWC)		30.686	30.686	9.851	0.001083	-2.96545	4.03455		-1.642	3.12098	mild drought (30% SWC)	3.69118	0.361101	mild drought (30% SWC)	1.82438	1.24671
		control for rehydratation		31.845	31.845	11.5845	0.000326	-3.48728	3.51272		0	1		control for rehydratation		31.845	31.845	12.4205	0.000182	-3.73894	3.26106		0	1		control for rehydratation		31.845	31.845	11.0625	0.000468	-3.33014	3.66986		0	1	control for rehydratation	3.48121	0.206213	control for rehydratation	1	0
		rehydratation		31.495	31.495	10.734	0.000587	-3.23126	3.76874		-0.8505	1.80313		rehydratation		33.112	33.112	12.4815	0.000175	-3.75731	3.24269		0.061	0.958599		rehydratation		32.995	32.995	14.475	4.39e-05	-4.35741	2.64259		3.4125	0.093915	rehydratation	3.21801	0.563482	rehydratation	0.95188	0.854625
			601197.2
		control for 20%SWC		30.468	30.468	9.743	0.001167	-2.93294	4.06707		0	1		control for 20%SWC		30.668	30.668	9.9775	0.000992	-3.00353	3.99647		0	1		control for 20%SWC		30.568	30.568	9.491	0.00139	-2.85708	4.14292		0	1	control for 20%SWC	4.06882	0.073241	control for 20%SWC	1	0	0.00349228	0.18244	0.375958
		severe drought(20%SWC)		27.538	27.538	6.9675	0.00799	-2.09743	4.90257		-2.7755	6.84713		severe drought(20%SWC)		26.938	26.938	7.1325	0.007127	-2.1471	4.8529		-3.73	13.2691		severe drought(20%SWC)		25.938	25.938	5.5705	0.021043	-1.67689	5.32311		-3.9205	15.1422	severe drought(20%SWC)	5.0262	0.258333	severe drought(20%SWC)	11.7528	4.35044
		control for 30% SWC		31.995	31.995	11.77	0.000286	-3.54312	3.45688		0	1		control for 30% SWC		31.097	31.097	10.948	0.000506	-3.29568	3.70432		0	1		control for 30% SWC		31.167	31.167	10.849	0.000542	-3.26587	3.73413		0	1	control for 30% SWC	3.63178	0.152198	control for 30% SWC	1	0
		mild drought (30% SWC)		30.787	30.787	11.3435	0.000385	-3.41473	3.58527		-0.4265	1.34397		mild drought (30% SWC)		30.219	30.219	9.4165	0.001463	-2.83465	4.16535		-0.878	1.83783		mild drought (30% SWC)		29.218	29.218	8.383	0.002995	-2.52353	4.47647		-1.949	3.86107	mild drought (30% SWC)	4.07569	0.452314	mild drought (30% SWC)	2.34762	1.33374
		control for rehydratation		30.974	30.974	10.7135	0.000596	-3.22508	3.77492		0	1		control for rehydratation		29.774	29.774	10.3495	0.000766	-3.11551	3.88449		0	1		control for rehydratation		29.974	29.974	9.1915	0.00171	-2.76692	4.23308		0	1	control for rehydratation	3.96416	0.239249	control for rehydratation	1	0
		rehydratation		30.974	30.974	10.213	0.000843	-3.07442	3.92558		-0.5005	1.4147		rehydratation		30.874	30.874	10.2435	0.000825	-3.0836	3.9164		-0.106	1.07624		rehydratation		30.674	30.674	12.154	0.000219	-3.65872	3.34128		2.9625	0.128292	rehydratation	3.72775	0.334726	rehydratation	0.873079	0.666836
			26843.1
		control for 20%SWC		32.996	32.996	12.271	0.000202	-3.69394	3.30606		0	1		control for 20%SWC		32.865	32.865	12.1745	0.000216	-3.66489	3.33511		0	1		control for 20%SWC		32.589	32.589	11.512	0.000342	-3.46546	3.53454		0	1	control for 20%SWC	3.3919	0.124379	control for 20%SWC	1	0	0.000239301	0.860386	0.920738
		severe drought(20%SWC)		27.996	27.996	7.4255	0.005817	-2.2353	4.7647		-4.8455	28.7502		severe drought(20%SWC)		26.416	26.416	6.6105	0.010234	-1.98996	5.01004		-5.564	47.3076		severe drought(20%SWC)		27.948	27.948	7.5805	0.005224	-2.28196	4.71804		-3.9315	15.2581	severe drought(20%SWC)	4.83093	0.156861	severe drought(20%SWC)	30.4386	16.0913
		control for 30% SWC		30.948	30.948	10.723	0.000592	-3.22794	3.77205		0	1		control for 30% SWC		30.271	30.271	10.122	0.000897	-3.04703	3.95297		0	1		control for 30% SWC		30.099	30.099	9.781	0.001137	-2.94437	4.05563		0	1	control for 30% SWC	3.92688	0.143574	control for 30% SWC	1	0
		mild drought (30% SWC)		30.612	30.612	11.1685	0.000434	-3.36205	3.63795		0.4455	0.73433		mild drought (30% SWC)		30.643	30.643	9.8405	0.001091	-2.96229	4.03771		-0.2815	1.21546		mild drought (30% SWC)		30.099	30.099	9.264	0.001627	-2.78874	4.21126		-0.517	1.43098	mild drought (30% SWC)	3.96231	0.294001	mild drought (30% SWC)	1.12692	0.356663
		control for rehydratation		33.152	33.152	12.8915	0.000132	-3.88073	3.11927		0	1		control for rehydratation		32.655	32.655	13.2305	0.000104	-3.98278	3.01722		0	1		control for rehydratation		32.996	32.996	12.2135	0.000211	-3.67663	3.32337		0	1	control for rehydratation	3.15329	0.155883	control for rehydratation	1	0
		rehydratation		33.152	33.152	12.391	0.000186	-3.73006	3.26994		-0.5005	1.4147		rehydratation		32.916	32.916	12.2855	0.0002	-3.6983	3.3017		-0.945	1.92519		rehydratation		32.365	32.365	13.845	6.8e-05	-4.16776	2.83224		1.6315	0.322752	rehydratation	3.13462	0.262354	rehydratation	1.22088	0.818612
			ADP												ADP												ADP
		control for 20%SWC		20.725										control for 20%SWC		20.6905										control for 20%SWC		21.077
		severe drought(20%SWC)		20.5705										severe drought(20%SWC)		19.8055										severe drought(20%SWC)		20.3675
		control for 30% SWC		20.225										control for 30% SWC		20.149										control for 30% SWC		20.318
		mild drought (30% SWC)		19.4435										mild drought (30% SWC)		20.8025										mild drought (30% SWC)		20.835
		control for rehydratation		20.2605										control for rehydratation		19.4245										control for rehydratation		20.7825
																																							k3 vs s3	k5 vs s5
																																							0.0105056	0.0531557
																																							0.0142429	0.158571
																																							0.0268261	0.0153531
																																							0.0511961	0.211097
																																							0.0116965	0.164067
																																							0.0769406	0.00165437
